# Supplementary material for: Muscle Quality of Knee Extensors Based on Several Types of Force in Multiple Sclerosis Patients with Varying Degrees of Disability
Source: Medicina (Kaunas). 2022 Feb 19;58(2):316. doi: 10.3390/medicina58020316 (PMC8879596; doi:10.3390/medicina58020316)
Supplement: Supplementary file 1 [file medicina-58-00316-s001.zip]

Archive with 5 entries (5 files):
- S1 Type of Multiple Sclerosis and EDSS level by sex.xlsx
- S2 ROIs, Type of Multiple Sclerosis, and EDSS level by sex.xlsx
- S3 Force and Muscle Quality and Type Multiple Sclerosis by sex.xlsx
- S4 Force and Muscle Quality and EDSS by sex.xlsx
- S5 Force and MQ Reference Values by sex, EDSS level, and Type of Multiple Sclerosis.xlsx
