# Supplementary material for: Muscle Quality of Knee Extensors Based on Several Types of Force in Multiple Sclerosis Patients with Varying Degrees of Disability
Source: Medicina (Kaunas). 2022 Feb 19;58(2):316. doi: 10.3390/medicina58020316 (PMC8879596; doi:10.3390/medicina58020316)
Supplement: Supplementary file 1 [file medicina-58-00316-s001.zip › S1 Type of Multiple Sclerosis and EDSS level by sex.xlsx]

## Sheet: S1 types MS % EDSS by sex 
			MS type
			Male				Female
			RR (%)	PP (%)	SP (%)	∑ (%)	RR (%)	PP (%)	SP (%)	∑ (%)
	Level EDSS	Mild	22(42)	6 (35)	1 (5)	29 (33)	60 (48)	2 (13)	2 (9)	64 (40)
		Moderate	18 (35)	8 (47)	9 (45)	35 (39)	47 (38)	6 (40)	11 (50)	64 (40)
		Severe	11 (21)	3 (18)	9 (45)	23 (26)	13 (11)	6 (40)	9 (41)	28 (17)
		Very Sev	1 (2)	0	1 (5)	2 (2)	4 (3)	1 (7)	0	5 (3)
		∑ (%)	52 (58)	17 (19)	20 (23)	89	124	15	22	161
		S1: Type Multiple Sclerosis and Levels EDSS by sex
