# Supplementary material for: Muscle Quality of Knee Extensors Based on Several Types of Force in Multiple Sclerosis Patients with Varying Degrees of Disability
Source: Medicina (Kaunas). 2022 Feb 19;58(2):316. doi: 10.3390/medicina58020316 (PMC8879596; doi:10.3390/medicina58020316)
Supplement: Supplementary file 1 [file medicina-58-00316-s001.zip › S2 ROIs, Type of Multiple Sclerosis, and EDSS level by sex.xlsx]

## Sheet: S2 RO types MS & EDSS by sex 
				MS type
				Male											Female
				RR			PP			SP					RR			PP			SP
				Mean		SD	Mean		SD	Mean		SD	p	η²	Mean		SD	Mean		SD	Mean		SD	p	η²
		ROI (Kg)	Thighs	19.1881	±	3.23561	20.531	±	2.8237	19.0489	±	1.9	0.301	0.029	13.9	±	2.3	14.4	±	2.6	12.6987	±	1.79047	0.037	0.043
			Right	9.55552	±	1.64368	10.1491	±	1.38444	9.55978	±	0.938324	0.42	0.021	7	±	1.4	7.5	±	2.4	6.29886	±	1	0.05	0.04
			Left	9.63258	±	1.61933	10.3819	±	1.52699	9.48917	±	1.0755	0.217	0.037	6.91677	±	1.02563	6.9334	±	0.719684	6.39986	±	1.00588	0.09	0.031
				EDSS level
				Male											Female
				Mild(L)			Moderate(M)			Severe (S)					Mild (L)			Moderate (M)			Severe (S)
				Mean		SD	Mean		SD	Mean		SD	p	η²	Mean		SD	Mean		SD	Mean		SD	p	η²
		ROI (Kg)	Thighs	20.2	±	2.6	19.5	±	3	19.2	±	2.7	0.514	0.02	14.0048	±	1.7M,S	13.0729	±	1.44503	13.0466	±	2.06743	0.008	0.071
			Right	10	±	1.4	9.7	±	1.5	9.6	±	1.3	0.661	0.012	6.97615	±	0.999842	6.52369	±	0.758828	6.46696	±	0.931692	0.037	0.05
			Left	10.2	±	1.3	9.8	±	1.5	9.6	±	1.4	0.391	0.029	7.02867	±	0.8M,S	6.5492	±	0.726711	6.57961	±	1.17107	0.009	0.071
									S2: ROIs Type Multiple Sclerosis & EDSS level by sex
