# Supplementary material for: Muscle Quality of Knee Extensors Based on Several Types of Force in Multiple Sclerosis Patients with Varying Degrees of Disability
Source: Medicina (Kaunas). 2022 Feb 19;58(2):316. doi: 10.3390/medicina58020316 (PMC8879596; doi:10.3390/medicina58020316)
Supplement: Supplementary file 1 [file medicina-58-00316-s001.zip › S3 Force and Muscle Quality and Type Multiple Sclerosis by sex.xlsx]

## Sheet: S3 Forces & MQ type MS by sex 
			Male
			RR (R)					PP (P)						SP (S)
			Mean		SD	Max.	Min.	Mean		SD	Max.	Min.	%	Mean		SD	Max.	Min.	%	p	η²
		Age (years)	40.8409	±	8.7S,P	68	28	54.4545	±	7.78927	72	43		51	±	14.5258	77	31		0	0.249
		Diagnostic (years)	11.0217	±	8.94549	41	0	8.69231	±	8.0248	28	1		12	±	9.2376	31	0		0.564	0.015
	Forces	MVIC (Kg)	112.051	±	37.4S	194.1	44	103.323	±	31.4933	163.4	39.8	92.2108	88.3056	±	29.9689	144.7	38.4	78.8084	0.05	0.071
		1RM (Kg)	101.403	±	27.1532	150	18.5	97.4167	±	28.0955	120	25	96.069	82.3529	±	25.4361	130	32	81.2137	0.061	0.086
		Mean Power (W)	414	±	174.9	917.2	176.5	332.8	±	141.9	554	31	80.3865	270.4	±	149.6	576	80	65.314	0.045	0.123
	MQ	MQ_ Isometric	5.81545	±	1.8S	13.1735	2.24371	5.04025	±	1.42343	7.37984	2.02174	86.7	4.62842	±	1.41626	6.7146	1.9653	79.5882	0.029	0.084
		MQ_MDF	5.13248	±	1.26432	7.37505	1.01654	4.75453	±	1.44276	6.92401	1.26994	92.6361	4.28081	±	1.14092	5.96412	1.63775	83.4062	0.082	0.078
		MQ_Power (W/Kg)	20.9878	±	8.5S	53.4468	10.2408	16.4098	±	7.30151	24.9841	1.57472	78.1873	13.4869	±	6.46881	26.4257	5.15099	64.2604	0.025	0.145
			Female
			RR (R)					PP (P)						SP (S)
			Mean		SD	Max.	Min.	Mean		SD	Max.	Min.	%	Mean		SD	Max.	Min.	%	p	η²
		Age (years)	43.2619	±	10.5S,P	68	20	57.0769	±	5.51455	65	50		55.6667	±	10.4038	75	37		0	0.246
		Diagnostic (years)	11.0625	±	7.1005	29	0	7.15385	±	7.49273	21	0		13.0526	±	8.90364	30	0		0.109	0.034
	Forces	MVIC (Kg)	71.6322	±	19.9S,P	120.6	20	56.5333	±	15.6375	91.4	27.9	78.9217	58.7429	±	19.6414	108.1	21	82.0062	0.001	0.085
		1RM (Kg)	66.0381	±	23.7S	120	6	54	±	19.3864	80	14	81.771	47.9474	±	15.64	78	12	72.6056	0.003	0.085
		Mean Power (W)	234.8	±	95.9S	481	51	193.1	±	125.3	495	76	82.2402	150.7	±	60.8	233.2	58	64.1823	0.02	0.085
	MQ	MQ_ Isometric	5.18504	±	1.3P	8.56037	1.61199	3.9	±	0.982423	5.67631	2.35801	75.2163	4.68545	±	1.77277	10.3257	1.79181	90.3648	0.003	0.075
		MQ_MDF	4.7978	±	1.6S,P	8.5	0.483598	3.7	±	1.27485	5	1.18323	77.1187	3.7815	±	1.23287	5.61596	1.02389	78.8175	0.004	0.081
		MQ_Power (W/Kg)	16.8659	±	6.52135	34.6658	3.57193	13.605	±	7.8628	32.9013	5.61507	80.6656	11.9331	±	4.83221	17.2501	4.59822	70.7528	0.037	0.073
					S3 Forces & MQ type MS by sex
