# Supplementary material for: Muscle Quality of Knee Extensors Based on Several Types of Force in Multiple Sclerosis Patients with Varying Degrees of Disability
Source: Medicina (Kaunas). 2022 Feb 19;58(2):316. doi: 10.3390/medicina58020316 (PMC8879596; doi:10.3390/medicina58020316)
Supplement: Supplementary file 1 [file medicina-58-00316-s001.zip › S4 Force and Muscle Quality and EDSS by sex.xlsx]

## Sheet: S4 Forces & MQ EDSS by sex 
		Male
		EDSS level
		Mild (L)					Moderate (M)						Severe (S)
		Mean		SD	Max	Min	Mean		SD	Max	Min	%	Mean		SD	Max	Min	%	p	η²
	Age (years)	43.55	±	10.3287	68	30	45	±	9.02219	58	28		51.25	±	14.672	77	32		0.113	0.077
	Diagnostic (years)	6.95455	±	6.5M,S	28	0	12.8696	±	8.02442	28	0		14.1176	±	11.1349	41	0		0.012	0.139
	MVIC (Kg)	123.871	±	34.0073	194.1	67.9	108.158	±	34.2065	176.1	44	87.3	85.3222	±	29.1L,M	161.3	39.8	68.88	0.002	0.178
	1RM (Kg)	109.079	±	25.4S	130	18.5	97.7619	±	27.448	130	50	89.6	85.9375	±	27.8866	150	25	78.7847	0.048	0.108
	Mean Power (W)	452.7	±	173.9S	917.2	216	355.9	±	139.3	637	169	78.6	287.3	±	185.4	725	31	63.4637	0.041	0.143
	MQ_ Isometric	7.05491	±	1.5	9.1365	3.95959	6.29992	±	1.6042	8.61052	3.6896	89.2983	5.3	±	1.7L,M	8	2.4	75.1	0.002	0.183
	MQ_MDF	6.22857	±	1.44621	7.87467	1.16532	5.67997	±	1.32284	7.85863	3.22183	91.1922	5.3	±	1.73061	7.47242	1.48365	85.1	0.111	0.081
	MQ_Power (W/Kg)	25.581	±	10.2864	60.1887	15.4032	20.8206	±	7.36102	29.2673	7.99409	81.3909	17	±	11.0378	41.7652	1.83972	66.5	0.052	0.134
		Female
		EDSS level
		Mild (L)					Moderate (M)						Severe (S)
		Mean		SD	Max.	Min.	Mean		SD	Max.	Min.	%	Mean		SD	Max.	Min.	%	p	η²
	Age (years)	40.4571	±	11.6M,S	67	20	48.8043	±	9.1618	66	32		52.5	±	12.0012	75	28		0	0.167
	Diagnostic (years)	9.5	±	7.43836	23	1	11.8491	±	7.5381	30	1		10.7778	±	6.94987	22	0		0.207	0.028
	MVIC (Kg)	78.0873	±	19.3M,S	117	42	64.1964	±	17.0561	120.6	33	82.211	54.6043	±	17.8656	95	20	69.9273	0	0.197
	1RM (Kg)	73.449	±	21.7M,S	115	30	59.2941	±	19.6S	115	31	80.7283	46.2609	±	20.3787	90	6	62.9837	0	0.195
	Mean Power (W)	281.1	±	109.8M,S	495	51	188.7	±	65.4	401	58	67.1291	148.6	±	56.7	227	227	52.8637	0	0.282
	MQ_ Isometric	6.4	±	1.4S	9.45749	3.46113	5.74785	±	1.75423	13.7013	2.91353	89.8102	4.88135	±	1.49114	7.36475	1.4483	76.2711	0	0.117
	MQ_MDF	6	±	1.7M,S	10.2081	2.15963	5.22481	±	1.6S	9.5368	3.0901	87.0802	4.10148	±	1.6	6.97714	0.434491	68.3579	0	0.181
	MQ_Power (W/Kg)	22.7	±	8.3M,S	38.9382	4.09701	16.5244	±	5.19686	30.899	7.3613	72.7948	12.8557	±	4.92194	18.6364	6.50855	56.6332	0	0.286
					S4 Forces & MQ EDSS by sex
