# Supplementary material for: Muscle Quality of Knee Extensors Based on Several Types of Force in Multiple Sclerosis Patients with Varying Degrees of Disability
Source: Medicina (Kaunas). 2022 Feb 19;58(2):316. doi: 10.3390/medicina58020316 (PMC8879596; doi:10.3390/medicina58020316)
Supplement: Supplementary file 1 [file medicina-58-00316-s001.zip › S5 Force and MQ Reference Values by sex, EDSS level, and Type of Multiple Sclerosis.xlsx]

## Sheet: S5 References Values by sex
		Male
		MS type
		RR			PP			SP
		Q1_Q2	Q2_Q3	Q3_Q4	Q1_Q2	Q2_Q3	Q3_Q4	Q1_Q2	Q2_Q3	Q3_Q4
	MVIC (Kg)	87.3	109.4	139.3	87	105.8	123.3	65	88	105
	1RM (Kg)	90	107.5	120	91	106	117.5	66	80	90
	Mean Power (W)	302	375	462	247	360	417	171	223	369
	MQ_ Isometric	4.52272	5.67078	7.0618	4.53802	5.09711	5.54864	3.54554	4.77779	5.82406
	MQ_MDF	4.50088	5.23926	5.92066	4.23361	5.0775	5.45196	3.86897	4.39838	5.12674
	MQ_Power (W/Kg)	15.9584	19.0619	24.4615	11.3822	17.565	22.6947	8.916	11.7325	18.6552
		Male
		EDSS level
		Mild			Moderate			Severe
		Q1_Q2	Q2_Q3	Q3_Q4	Q1_Q2	Q2_Q3	Q3_Q4	Q1_Q2	Q2_Q3	Q3_Q4
	MVIC (Kg)	97	118.15	151.95	77.1	107.2	132.3	65	87.15	98
	1RM (Kg)	105	117	125	75	110	115	74	88.5	92.5
	Mean Power (W)	360	401	521	239	385	444	176.5	252.5	369
	MQ_ Isometric	5.00278	6.04744	7.16145	4.58111	5.33898	6.81554	3.75407	4.42143	5.64019
	MQ_MDF	4.9982	5.29652	6.00171	4.21424	5.03135	5.67686	3.42508	4.5226	5.48975
	MQ_Power (W/Kg)	17.1306	19.5295	24.9841	12.3393	19.0313	23.14	10.2408	12.1445	18.6552
		Female
		MS type
		RR			PP			SP
		Q1_Q2	Q2_Q3	Q3_Q4	Q1_Q2	Q2_Q3	Q3_Q4	Q1_Q2	Q2_Q3	Q3_Q4
	MVIC (Kg)	57	70.4	85.6	48.9	57.6	66.3	46.2	59	68.1
	1RM (Kg)	50	64	80	43	55	67	39	45	60
	Mean Power (W)	173	212	290	124	149	227	82	155	205
	MQ_ Isometric	4.44705	5.14513	5.9687	3.51612	3.95823	4.87339	3.82224	4.39319	5.37063
	MQ_MDF	3.67068	4.8805	5.75225	3.18522	4.20916	4.74158	2.8754	3.69458	5.04881
	MQ_Power (W/Kg)	12.8091	16.4364	20.3354	10.0372	10.9216	16.6179	5.49451	12.7362	16.7903
		Female
		EDSS level
		Mild			Moderate			Severe
		Q1_Q2	Q2_Q3	Q3_Q4	Q1_Q2	Q2_Q3	Q3_Q4	Q1_Q2	Q2_Q3	Q3_Q4
	MVIC (Kg)	64	76.1	91.4	53.5	62.4	74.4	43.1	58.1	66.4
	1RM (Kg)	59	72	90	45	58	67	31	50	60
	Mean Power (W)	218	269.5	366	156	180	211	112	136	197
	MQ_ Isometric	4.74193	5.67631	6.33543	4.1823	4.77828	5.43507	3.72904	4.39319	5.20478
	MQ_MDF	4.24187	5.20925	6.39386	3.52218	4.48775	5.23315	2.49306	3.18522	4.90483
	MQ_Power (W/Kg)	16.9054	19.4222	24.6964	11.8711	14.4173	17.1152	6.36798	10.6393	15.005
		S5 Forces & MQ References Values by sex, EDSS level and Ms Type
